# Supplementary material for: Increased Plasmodium falciparum Parasitemia in Non-splenectomized Saimiri sciureus Monkeys Treated with Clodronate Liposomes
Source: Front Cell Infect Microbiol. 2017 Sep 21;7:408. doi: 10.3389/fcimb.2017.00408 (PMC5613086; doi:10.3389/fcimb.2017.00408)
Supplement: Supplemental Table 1 — Results of experiments 1, 2, and 3 showing the data of parasitemia, CD14 counting, hematocrit, hemoglobin, rectal temperature, weight and spleen/body weight ratios. [file DataSheet1.XLS]

## Sheet: Results (versão 1)
PARASITEMIA																	CD14 - FLOW CYTOMETRY								HEMATOCRIT									HEMOGLOBIN								RECTAL TEMPERATURE
EXPERIMENT 1 - Parasitemia (%)																	EXPERIMENT 1 - CD14-APC (%)								EXPERIMENT 1 - Hematocrit (%)									EXPERIMENT 1 - Hemoglogin (g/dL)								EXPERIMENT 1 - Temperature (ºC)
Saimiri	Days after infection																Saimiri	Days after infection							Saimiri	Days after infection								Saimiri	Days after infection							Saimiri	Days after infection
	D3	D6	D7	D9	D10	D11	D12	D13	D14	D15	D16	D17	D18	D19	D20	D21		D0	D3	D7	D10	D14	D17	D21		D0	D3	D7	D10	D11	D14	D17	D21		D0	D3	D7	D10	D14	D17	D21		D0	D3	D6	D7	D9	D10	D11
G1 - Infect. PBS																	G1 - Infect. PBS								G1 - Infect. PBS									G1 - Infect. PBS								G1 - Infect. PBS
141	-	-	0.697	-	1.89	4.84	4678	4.37	3.56	2.5	-	0.689	0.69	0.36	-	0.109	141	3.6	-	2.6	3.6	6.08	4.57	-	141	47	-	48	48	-	34	36	37	141	18.6	18.6	17.2	18.3	13.1	12.3	12.7	141	36.8	38.4	-	38.8	-	38.8	40.4
216	-	-	0.143	-	3.35	8.15	8015	6.47	5.29	5.6	-	1.3	0.5	0.25	-	0.079	216	3.3	-	5.1	3.6	3.8	6.99	-	216	49	-	50	45	-	34	35	33	216	17.2	17.8	16.1	16.3	10.4	10.4	11.3	216	38.7	39.0	-	37.3	-	38.7	39.3
212	-	-	0.002	-	0	0	0	0	0	0	-	0.025	0.00	0.029	-	0.0019	212	15.2	-	14.3	10.3	12.3	8.3	-	212	44	-	43.5	44	-	35	43	39	212	16	15.4	14.4	17.4	15.3	14.8	12.6	212	38.3	39.0	-	39.5	-	39.5	38.9
G2 - Infect. 1 mL CL																	G2 - Infect. 1 mL CL								G2 - Infect. 1 mL CL									G2 - Infect. 1 mL CL								G2 - Infect. 1 mL CL
161	-	-	0.479	-	3.52	22	-	3	2.8	0.075	-	0.019	-	-	-	-	161	1.5	-	1.6	1.9	2.6	1.45	-	161	49	-	45	45	42	31	41	-	161	16.1	16.2	15.6	16.5	9.6	12.6	-	161	37.9	39.0	-	39.4	-	39.5	40.5
272	-	-	1.39	-	10.7	26	-	4.42	0.61	0.013	-	0.013	-	-	-	-	272	2.1	-	3.7	2.4	6.1	3.03	-	272	42	-	42	41	38	26	37	-	272	16.7	15.3	14.8	14.3	7.6	8.5	-	272	37.8	37.5	-	39.1	-	38.5	40.3
184	-	-	1.25	-	11.37	31.2	-	5.97	1.6	0.00	-	0.00	-	-	-	-	184	1.6	-	3	2.9	5.5	5.5	-	184	50	-	44	38	33	20	28	-	184	18	19.2	16.0	12.2	5.7	7.5	-	184	38.2	38.7	-	39.0	-	38.8	39.7
EXPERIMENT 2 - Parasitemia (%)																	EXPERIMENT 2 - CD14-APC (%)								EXPERIMENT 2 - Hematocrit (%)									EXPERIMENT 2 - Hemoglogin (g/dL)								EXPERIMENT 2 - Temperature (ºC)
Saimiri	Days after infection																Saimiri	Days after infection							Saimiri	Days after infection								Saimiri	Days after infection							Saimiri	Days after infection
	D3	D6	D7	D9	D10	D11	D12	D13	D14	D15	D16	D17	D18	D19	D20	D21		D0	D3	D7	D10	D14	D17	D21		D0	D3	D7	D10	D11	D14	D17	D21		D0	D3	D7	D10	D14	D17	D21		D0	D3	D6	D7	D9	D10	D11
G1 - No Infect. PBS																	G1 - No Infect. PBS								G1 - No Infect. PBS									G1 - No Infect. PBS								G1 - No Infect. PBS
PA11																	PA11	-	3.46	3.67	4.9	4.43	5.43	5.8	PA11	36	45	44	38.5	-	38	39	-	PA11	14.8	16.6	14.1	15	13.7	15.1	-	PA11	38.7	38.1	-	38.2	-	38	-
PA67																	PA67	-	4.17	4.14	3.36	3.5	3.98	3.75	PA67	40	42	38	38	-		39	-	PA67	16.2	17	13.9	15	14.1	15.2	-	PA67	39.4	39.3	-	39.5	-	39.1	-
G2 - No Infect. 0.5 mL CL																	G2 - No Infect. 0.5 mL CL								G2 - No Infect. 0.5 mL CL									G2 - No Infect. 0.5 mL CL								G2 - No Infect. 0.5 mL CL
V3																	V3	-	3.2	4.51	2.02	2.73	5.15	4.59	V3	46	45	45	47	-	42	40	-	V3	17.8	18.6	18.1	18.3	16.4	15.4	-	V3	39.7	39.6	-	39.7	-	39.5	-
PB43																	PB43	-	1.98	1.6	1.59	3.45	3.37	1.47	PB43	39	43	42	38	-	38	36	-	PB43	15.3	17.5	17.1	15.2	12.8	13.8	-	PB43	39.4	37	-	39.1	-	38.5	-
G3 - No Infect. 1 mL CL																	G3 - No Infect. 1 mL CL								G3 - No Infect. 1 mL CL									G3 - No Infect. 1 mL CL								G3 - No Infect. 1 mL CL
PA75																	PA75	-	3.18	3.45	3.49	3.26	2.05	3.22	PA75	43	42.5	49	44.5	-	40	40	-	PA75	16.4	16.7	19.3	17.6	15.6	14.9	-	PA75	39.6	39.4	-	39.3	-	39.5	-
R11																	R11	-	4.01	2.15	3.25	2.62	3.51	3.2	R11		42	42	41	-	38	39	-	R11	16.6	16.1	15.9	16.4	14.3	15.4	-	R11	39.9	40	-	39.2	-	39.5	-
G4 - Infect. PBS																	G4 - Infect. PBS								G4 - Infect. PBS									G4 - Infect. PBS								G4 - Infect. PBS
PA3	0.0981	0.363	0.996	1108	1.92	3.6	6245	5.04	5613	5.5	2654	0.4687	-	-	0.12	0.0125	PA3	1.49	2.57	1.02	1.61	3.09	2.61	1.46	PA3	48	44	46	39	-	33.5	38	36	PA3	18.9	17.5	17.0	15.8	12.5	12.6	14.0	PA3	39.1	39.4	38.2	39.4	39.7	40.4	39.8
PA65	0.0113	0.333	0.859	2.95	5.3	8.66	8069	17.7	17.5	14.13	14.24	4.69	-	-	0.666	0.0833	PA65	3.48	3.88	1.89	3.65	1.78	3.73	4.31	PA65	45	45	43	36	-	27	31.5	25	PA65	17.9	18.2	17.1	14.7	10.3	8.1	8.7	PA65	39.7	38.8	40.4	40.6	41	40	41.1
G5 - Infect. 0.5 mL CL																	G5 - Infect. 0.5 mL CL								G5 - Infect. 0.5 mL CL									G5 - Infect. 0.5 mL CL								G5 - Infect. 0.5 mL CL
PA111	0.119	0.7533	1944	13.5	26.68	-	-	-	2246	1.2	-	-	-	-	-	-	PA111	2.13	3.04	3.38	1.96	4.38	-	-	PA111	42		41	35	-	27	-	-	PA111	18.6	17.5	16.5	13.2	10.2	-	-	PA111	39.7	39.4	40.4	39.8	40.9	39.9	-
PA37	0.258	0.6188	13218	5.83	8788	19.5	-	-	1227	10885	-	-	-	-	-	-	PA37	2.57	2.4	2.13	2.14	3.75	-	-	PA37	42.5	41	43	38	-	22	-	-	PA37	18.9	16.4	17.7	15.7	12.3	-	-	PA37	39.8	40.2	39.8	40.5	40.5	39.6	41.2
PA97	0.0666	0.3846	0.2885	2462	4167	8.83	16.09	13.4	16.7	14.6	8719	8.5	-	-	0.486	0.075	PA97	2.77	5.03	3.46	4.88	6.14	5.35	3.9	PA97	43	40	43		-	35	32	28	PA97	17.9	15.2	16.1	14.3	13.3	11.2	10.5	PA97	38.9	39.3	40.3	40.1	40.7	40.6	41.1
G6 - Infect. 1 mL CL																	G6 - Infect. 1 mL CL								G6 - Infect. 1 mL CL									G6 - Infect. 1 mL CL								G6 - Infect. 1 mL CL
V17	0.191	0.505	1.00	2116	3799	4.69	4762	1.85	2.6	3858	1.35	1103	-	-	0.333	0.0936	V17	4.8	2.09	5.56	4.03	3	1.6	3.9	V17	42	45	47	43	-	38	37	35	V17	17.9	16.8	18.8	16.1	16.3	13.5	14.4	V17	39	39.1	40.5	39.9	40	40.2	41.4
PA47	0.379	1.05	12279	3.5	4.47	7246	5.68	3.37	1796	2845	1.14	0.596	-	-	0.476	0.15	PA47	2.14	2.01	2.19	3.78	2.23	1.29	2.32	PA47	46	41	42.5	34	-	27	28	32	PA47	19.0	15.9	17.7	14.0	11	10.1	12.3	PA47	38.7	38.6	39	40.5	40.4	39.7	40.2
PA5	0.074	0.1786	0.5952	1.44	2.5	5.04	4.8	6.3	6196	8.83	6448	6.3	-	-	1.26	0.875	PA5	3.43	3.11	3.14	3.6	3.06	3.63	3.18	PA5	42	44		40	-	33	33	29	PA5	18.5	16.9	16.3	15.1	12.4	12.4	10.1	PA5	39.5	39.8	40.1	40.1	40.6	40.2	40.5
EXPERIMENT 3 - Parasitemia (%)																	EXPERIMENT 3 - CD14-APC (%)								EXPERIMENT 3 - Hematocrit (%)									EXPERIMENT 3 - Hemoglogin (g/dL)								EXPERIMENT 3 - Temperature (ºC)
Saimiri	Days after infection																Saimiri	Days after infection							Saimiri	Days after infection								Saimiri	Days after infection							Saimiri	Days after infection
	D3	D6	D7	D9	D10	D11	D12	D13	D14	D15	D16	D17	D18	D19	D20	D21		D0	D3	D7	D10	D14	D17	D21		D0	D3	D7	D10	D11	D14	D17	D21		D0	D3	D7	D10	D14	D17	D21		D0	D3	D6	D7	D9	D10	D11
G1 - No Infect. PBS																	G1 - No Infect. PBS								G1 - No Infect. PBS									G1 - No Infect. PBS								G1 - No Infect. PBS
192																	192	4.37	3.42	-	2.64	1.7	4.57	2.92	192	53.85	52	55	50	-	48	48	56	192	15.2	16.3	15.7	14.4	15	14.2	15.8	192	37.6	37.4	37	37.7	37.5	38.1	-
G2 - No Infect. 0.5 mL CL																	G2 - No Infect. 0.5 mL CL								G2 - No Infect. 0.5 mL CL									G2 - No Infect. 0.5 mL CL								G2 - No Infect. 0.5 mL CL
248																	248	7.57	2.38	-	3.16	2.21	6.62	2.84	248	54	50	50	48	-	56	54	56	248	15.3	15.4	15.6	15	15.6	16.4	15.8	248	37.5	37.5	36.8	38.6	38.6	37.8	-
G3 - No Infect. 1 mL CL																	G3 - No Infect. 1 mL CL								G3 - No Infect. 1 mL CL									G3 - No Infect. 1 mL CL								G3 - No Infect. 1 mL CL
252																	252	2.5	1.66	-	1.69	4.48	-	0.66	252	50	52	49	46	-	48	45	45	252	14.8	16.6	14.9	14.4	13.9	12.7	12.9	252	37.7	37.6	37.2	38.7	37.5	38.2	-
G4 - Infect. PBS																	G4 - Infect. PBS								G4 - Infect. PBS									G4 - Infect. PBS								G4 - Infect. PBS
PB29	-	0.11	0.16	1.71	1.4	2.5	3.5	5	5.77	4.62	2.8	1.9	1.53	-	-	-	PB29	1.87	1.01	-	0.56	1.76	1.01	1.25	PB29		56	56	50	-	44	44	45	PB29	17.5	17.2	17.3	15.7	13.5	12.4	12.9	PB29	39.7	39.3	39.5	39.8	40.3	40.6	41.1
218	-	0.04	0.26	0.6	0.5	2.85	4.9	4.8	4.16	3.5	4.3	2.9	2.87	-	-	-	218	3.33	2.53	-	0.85	1.65	2.15	1.16	218	52	48	53	44	-	40	38	35	218	14	14.8	15.8	14	12.4	10.9	9.9	218	37.9	38	38.7	38.2	40.6	38.2	39.3
65	-	0.14	0.27	1.19	1.5	4	6.95	9.6	12.06	17.12	17	15.6	12.3	-	-	-	65	1.76	2.43	-	1.48	1.61	4.63	1.92	65	64	64	60	52	-	42	28	22	65	20.1	19.8	18.7	16.3	12.2	8.1	5.4	65	39.0	37.9	40.2	39.3	41.1	39.0	40.4
G5 - Infect. 0.5 mL CL																	G5 - Infect. 0.5 mL CL								G5 - Infect. 0.5 mL CL									G5 - Infect. 0.5 mL CL								G5 - Infect. 0.5 mL CL
PB33	-	0.26	0.68	2.22	1.6	2.02	1.66	2.8	3.93	4.83	3.7	1.9	1.1	-	-	-	PB33	3.25	2.82	-	3.83	1.45	5.83	0.78	PB33	50	56	54	60	-	48	40	30	PB33	16.8	17.6	17.1	17.6	14.6	12.3	10.1	PB33	39.4	39.7	40.5	40.6	41.2	39.2	41.2
186	-	0.55	0.79	6.22	13	26.7	-	-	-	-	-	-	-	-	-	-	186	6.63	3.66	-	4.81	2.09	5.86	1.2	186	48	52	56	50	-	36	36	-	186	14.2	15.2	17.2	14.6	10.8	8	9.2	186	37.8	37.7	37.9	38.6	39.1	37.4	39.6
202	-	0.25	0.63	-	-	-	-	-	-	-	-	-	-	-	-	-	202	5.8	2.91	-	-	-	-	-	202	52	52	54	-	-	-	-	-	202	15	15.8	15.9	-	-	-	-	202	38	38.1	38.1	38.7	-	-	-
PA83	-	0.15	0.33	1.25	2	2.8	3.7	3.9	2.4	3.6	3.64	2.3	1.3	-	-	-	PA83	4.42	1.54	-	1.86	-	1.51	2.56	PA83	50	54	58	56	-	42	33	40	PA83	16.9	18.1	18.4	17.2	13.3	11.4	12.1	PA83	37.2	39.6	39.2	39.6	39.1	39.3	40.8
G6 - Infect. 1 mL CL																	G6 - Infect. 1 mL CL								G6 - Infect. 1 mL CL									G6 - Infect. 1 mL CL								G6 - Infect. 1 mL CL
PB45	-	0.33	0.21	3.1	8.4	25	-	-	-	-	-	-	-	-	-	-	PB45	1.56	1.05	-	0.96	1.23	2.39	0.26	PB45	52	52	58	58	-	43	36	42	PB45	17.8	16.5	17.8	16.9	11.8	11.7	13.1	PB45	39.7	40	39.7	39.8	41.4	40.4	40.9
142	-	-	0.27	3.02	4.5	11	11.5	20	-	-	-	-	-	-	-	-	142	3.07	1.84	-	1.54	1.42	3.86	1.18	142	56	56	60	54	-	43	40	42	142	17.3	17.1	17.5	17.1	13	10.4	12.8	142	37.3	38.5	37.8	38.6	39.4	39.1	39.3
I8	-	-	0.23	1.02	1.75	2.7	4.74	6	10.5	15.06	16.4	17.8	-	-	-	-	I8	3.55	2.15	-	0.06	2.56	5.95		I8	57	58	60	58	-	58	50	-	I8	17.4	16.3	18.3	17	14.8	12.3	-	I8	36.9	38.3	37.9	39.5	39.5	39.4	38.8
PB13	-	-	0.3	1.99	3.3	6.8	9.5	21.5	-	-	-	-	-	-	-	-	PB13	3.73	3.35	-	2.59	1.76	3.01	2.65	PB13	56	52	54	46	-	34	30	29	PB13	18.6	17.5	15.9	14.3	10	9.3	8.7	PB13	37.0	39.2	40.1	40.1	41.1	40.4	40.8
	G		Group
	CL		Clodronate-lipossome
	D		Day
	Infect.		Infected
	Not Infect.		No Infected
[truncated: 20 more columns]
